# Supplementary material for: Age-Related Changes in the Clustering of Blood Populations in Cynomolgus Monkeys Depend on Sex and Immune Status
Source: Life (Basel). 2023 Jan 23;13(2):316. doi: 10.3390/life13020316 (PMC9965083; doi:10.3390/life13020316)
Supplement: Supplementary file 1 [file life-13-00316-s001.zip]

Archive with 1 entries (1 files):
- life-2136455-supplementary-table S1.xlsx
