# Supplementary material for: Age-Related Changes in the Clustering of Blood Populations in Cynomolgus Monkeys Depend on Sex and Immune Status
Source: Life (Basel). 2023 Jan 23;13(2):316. doi: 10.3390/life13020316 (PMC9965083; doi:10.3390/life13020316)
Supplement: Supplementary file 1 [file life-13-00316-s001.zip › life-2136455-supplementary-table S1.xlsx]

## Sheet: List of antibodies
List antibodies and reagents used for blood analysis.
CD3 PerCP-Cy5.5 Clone SP34-2 (BD cat.no 552852)
CD20 FITC Clone 2H7 (BD cat.no 556632)
CD16 PE Clone 3G8 (BD cat.no 556619)
CD56 PE Clone MY31 (BD cat.no 556647)
CD4 FITC Clone L200 (BD cat.no 550628)
CD8 PE Clone RPA-T8 (BD cat.no 557086)
CD45 APC Clone D058-1283 (BD cat.no 561290)
CD56 BV786 Clone NCAM16.2 (BD cat.no 564058)
Stain Buffer (BSA) (BD cat.no 554657)
Lysing Solution 10X Concentrate (BD cat.no 349202)

## Sheet: FC_Cockt1
Old (Accuri)																																													Old (Accuri)	FOR GRAPHPAD
Sample:		Monkey #	Leuco % of Scatter Gate	Leuco Count	Granulo % of Leuco	Granulo Count	Granulo % of Leuco	Lympho % of Leuco	Lympho Count	Lympho % of Leuco	B cells % of Lympho	B cells Count	B cells % of Leuco	DN BT % of Lypho	DN BT Count	DN BT % of Leuco	NK cells % of DN BT	NK cells Count	NK cells % of Leuco	NK cells MedianFI	T cells % of Lympho	T cells Count	T cells % of Leuco	CD20+ T cells % of T cells	CD20+ T cells Count	CD20+ T cells % of Leuco	T NK-like % of T cells	T NK-like Count	T NK-like % of Leuco	Mono % of Leuco	Mono Count	Mono % of Leuco	ExpID	Sex		B NK-like % of B cells	B NK-like Count	B NK-like % of Leuco	Plasma B cells % of B cells	Plasma B cells Count	Plasma B cells % of Leuco	CD20high % of B cells	CD20high Count	CD20high % of Leuco		Act T,%	CTL, per 100k Leuko	B cells % of Lympho	B-cells, per 100k Leuko
B01 32379_07-06-2022_С1.fcs	32379_07-06-2022_С1.fcs	32379	94.5	29170	56.3	16430	56.3	34.6	10093	34.6	11.5	1159	3.97	29.8	3010	10.3	97.8	2944	10.1	2890	58.5	5903	20.2	0.51	30	0.1	0.27	16	0.055	8.64	2519	8.64	1	m		2.67	31	0.11	3.36	39	0.13	93.9	1088	3.73		0.51	102.845	11.5	3973.26
B02 31912_07-06-2022_С1.fcs	31912_07-06-2022_С1.fcs	31912	97.2	20435	39.8	8137	39.8	49.5	10125	49.5	7	709	3.47	6.7	678	3.32	93.5	634	3.1	5103	86.1	8722	42.7	0.57	50	0.24	0.88	77	0.38	9.92	2028	9.92	1	m		5.36	38	0.19	7.62	54	0.26	86.6	614	3		0.57	244.678	7	3469.54
B03 31738_07-06-2022_С1.fcs	31738_07-06-2022_С1.fcs	31738	93.3	17391	34.9	6078	34.9	58.7	10217	58.7	11.6	1187	6.83	14.3	1457	8.38	96.2	1402	8.06	3140	73.9	7546	43.4	2.04	154	0.89	0.2	15	0.086	6.04	1051	6.04	1	m		16.9	201	1.16	5.14	61	0.35	77.8	923	5.31		2.04	885.515	11.6	6825.37
B04 32809_07-06-2022_С1.fcs	32809_07-06-2022_С1.fcs	32809	96.2	17114	32.5	5564	32.5	60.3	10315	60.3	15.2	1570	9.17	49	5056	29.5	99.1	5008	29.3	3220	35.6	3673	21.5	0.79	29	0.17	0.16	6	0.035	6.77	1158	6.77	1	m		2.68	42	0.25	3.69	58	0.34	93.5	1468	8.58		0.79	169.452	15.2	9173.78
B05 36147_07-06-2022_С1.fcs	36147_07-06-2022_С1.fcs	36147	95.3	17997	35.5	6396	35.5	56.6	10178	56.6	17.7	1797	9.98	10.2	1041	5.78	89.7	934	5.19	1824	71.9	7317	40.7	1	73	0.41	0.33	24	0.13	7.3	1314	7.3	1	m		10.4	186	1.03	6.79	122	0.68	82.2	1477	8.21		1	405.623	17.7	9985
B06 33260_07-06-2022_С1.fcs	33260_07-06-2022_С1.fcs	33260	97.6	23990	53.5	12831	53.5	41.8	10026	41.8	21.3	2136	8.9	7.74	776	3.23	64.8	503	2.1	633	70.8	7096	29.6	1.11	79	0.33	0.07	5	0.021	4.11	986	4.11	1	m		0.75	16	0.067	2.95	63	0.26	96.2	2054	8.56		1.11	329.304	21.3	8903.71
B07 32447_07-06-2022_С1.fcs	32447_07-06-2022_С1.fcs	32447	88	31107	57.1	17761	57.1	33.5	10419	33.5	15.1	1578	5.07	12.2	1276	4.1	84.5	1078	3.47	5608	72.1	7514	24.2	3.74	281	0.9	0.31	23	0.074	8.91	2771	8.91	1	m		22.2	350	1.13	19.5	308	0.99	58.1	917	2.95		3.74	903.334	15.1	5072.81
B08 31150_07-06-2022_С1.fcs	31150_07-06-2022_С1.fcs	31150	95.8	18118	33.1	5998	33.1	56.8	10295	56.8	35	3604	19.9	19.5	2008	11.1	91.3	1834	10.1	1600	45.2	4655	25.7	1.07	50	0.28	0.17	8	0.044	9.39	1701	9.39	1	m		0.92	33	0.18	2.66	96	0.53	96.2	3466	19.1		1.07	275.969	35	19891.8
B09 32230_07-06-2022_С1.fcs	32230_07-06-2022_С1.fcs	32230	90.5	25805	55.6	14351	55.6	39.1	10078	39.1	13.7	1379	5.34	24.2	2439	9.45	91.8	2240	8.68	1169	62	6247	24.2	0.56	35	0.14	0.16	10	0.039	5.08	1310	5.08	1	m		1.52	21	0.081	5.15	71	0.28	93.2	1285	4.98		0.56	135.633	13.7	5343.93
B10 32985_07-06-2022_С1.fcs	32985_07-06-2022_С1.fcs	32985	91.4	19091	40.8	7789	40.8	52.8	10087	52.8	14.6	1472	7.71	10.3	1040	5.45	96	998	5.23	6912	74.8	7543	39.5	0.42	32	0.17	0.36	27	0.14	5.99	1144	5.99	1	m		15.6	230	1.2	3.19	47	0.25	81	1192	6.24		0.42	167.618	14.6	7710.44
B11 33217_07-06-2022_С1.fcs	33217_07-06-2022_С1.fcs	33217	95.3	20423	43.8	8937	43.8	49.3	10066	49.3	8.3	835	4.09	30.6	3082	15.1	89.5	2758	13.5	1498	60.9	6132	30	0.18	11	0.054	0.21	13	0.064	6.49	1326	6.49	1	m		6.23	52	0.25	11	92	0.45	82.6	690	3.38		0.18	53.8608	8.3	4088.53
E01 35861_08-06-2022_C1.fcs	35861_08-06-2022_C1.fcs	35861	98.4	15655	27.2	4262	27.2	68.4	10715	68.4	14.1	1512	9.66	35.1	3766	24.1	99.1	3731	23.8	2042	50.7	5430	34.7	0.18	10	0.064	0.11	6	0.038	3.95	619	3.95	1	m		0.86	13	0.083	3.31	50	0.32	95.4	1442	9.21		0.18	63.8774	14.1	9658.26
E02 35108_08-06-2022_C1.fcs	35108_08-06-2022_C1.fcs	35108	98.1	28952	58	16791	58	35.1	10151	35.1	10.8	1094	3.78	9.63	978	3.38	95.2	931	3.22	3858	79.3	8045	27.8	0.34	27	0.093	0.075	6	0.021	6.51	1885	6.51	1	m		6.12	67	0.23	2.47	27	0.093	91.2	998	3.45		0.34	93.2578	10.8	3778.67
E03 34260_08-06-2022_C1.fcs	34260_08-06-2022_C1.fcs	34260	93.2	19026	38.5	7326	38.5	54.3	10336	54.3	9	930	4.89	22.8	2355	12.4	92.4	2175	11.4	1927	68	7024	36.9	0.34	24	0.13	0.34	24	0.13	6.35	1209	6.35	1	m		11.4	106	0.56	8.17	76	0.4	80.2	746	3.92		0.34	126.143	9	4888.05
E04 34920_08-06-2022_C1.fcs	34920_08-06-2022_C1.fcs	34920	94.1	14908	29.3	4372	29.3	68.4	10202	68.4	7.79	795	5.33	48.2	4921	33	97.4	4794	32.2	2655	43.6	4452	29.9	0.72	32	0.21	0.7	31	0.21	1.99	297	1.99	1	m		18.4	146	0.98	8.93	71	0.48	72.3	575	3.86		0.72	214.65	7.79	5332.71
E05 34855_08-06-2022_C1.fcs	34855_08-06-2022_C1.fcs	34855	91.2	21056	40.2	8474	40.2	51.2	10784	51.2	28	3017	14.3	3	323	1.53	44.9	145	0.69	834	68.7	7405	35.2	0.42	31	0.15	0.11	8	0.038	7.79	1640	7.79	1	m		0.8	24	0.11	5.6	169	0.8	93.4	2817	13.4		0.42	147.226	28	14328.5
E06 36157_08-06-2022_C1.fcs	36157_08-06-2022_C1.fcs	36157	98.7	18402	29.5	5424	29.5	56.8	10459	56.8	11.8	1239	6.73	6.84	715	3.89	69.4	496	2.7	1984	81.1	8484	46.1	0.53	45	0.24	0.17	14	0.076	13.2	2429	13.2	1	m		7.1	88	0.48	10.6	131	0.71	82	1016	5.52		0.53	244.539	11.8	6732.96
B01 35901 16-08-22 Ik.fcs	35901 16-08-22 Ik.fcs	35901	98.9	28910	44.7	12921	44.7	39.3	11374	39.3	7.96	905	3.13	16.1	1833	6.34	93.7	1718	5.94	1969	75.5	8589	29.7	14.4	1241	4.29	23.3	2000	6.92	15.4	4459	15.4	2	f		17.2	156	0.54	3.87	35	0.12	78.1	707	2.45		14.4	4292.63	7.96	3130.4
B02 35386 16-08-22 Ik.fcs	35386 16-08-22 Ik.fcs	35386	99.2	33639	57.3	19284	57.3	31.9	10741	31.9	15.9	1710	5.08	33.3	3578	10.6	26.2	937	2.79	545	50.4	5418	16.1	1.27	69	0.21	0.39	21	0.062	10.4	3496	10.4	2	f		1.35	23	0.068	12.7	218	0.65	85.3	1459	4.34		1.27	205.119	15.9	5083.39
B03 34723 16-08-22 Ik.fcs	34723 16-08-22 Ik.fcs	34723	98.2	18411	26.7	4908	26.7	57.5	10582	57.5	13.8	1457	7.91	9.63	1019	5.53	67.5	688	3.74	783	76.4	8086	43.9	0.87	70	0.38	0.037	3	0.016	15.5	2845	15.5	2	f		4.94	72	0.39	10.1	147	0.8	84.8	1236	6.71		0.87	380.207	13.8	7913.75
B04 32232 16-08-22 Ik.fcs	32232 16-08-22 Ik.fcs	32232	97.2	27090	50.3	13626	50.3	42.1	11397	42.1	12.6	1433	5.29	39.4	4486	16.6	94.6	4242	15.7	2220	47.9	5462	20.2	0.97	53	0.2	0.64	35	0.13	7.45	2017	7.45	2	f		10.5	151	0.56	4.82	69	0.25	84.5	1211	4.47		0.97	195.644	12.6	5289.77
B05 35387 16-08-22 Ik.fcs	35387 16-08-22 Ik.fcs	35387	98.8	22020	40.9	9004	40.9	50.5	11119	50.5	17.3	1925	8.74	13.8	1530	6.95	82.9	1268	5.76	1649	68.5	7612	34.6	1.64	125	0.57	0.68	52	0.24	8.39	1848	8.39	2	f		22.6	436	1.98	10.8	208	0.94	66.2	1274	5.79		1.64	567.666	17.3	8742.05
B06 36354 16-08-22 Ik.fcs	36354 16-08-22 Ik.fcs	36354	99.3	36918	65.4	24160	65.4	30.2	11153	30.2	16.8	1871	5.07	11.6	1297	3.51	92.9	1205	3.26	3296	71.4	7959	21.6	1.65	131	0.35	0.2	16	0.043	4.09	1510	4.09	2	f		19.1	358	0.97	6.47	121	0.33	73.9	1382	3.74		1.65	354.84	16.8	5067.99
Young (Accuri)			Young (Accuri)																																										Young (Accuri)
Sample:			Leuco % of Scatter Gate	Leuco Count	Granulo % of Leuco	Granulo Count	Granulo	Lympho % of Leuco	Lympho Count	Lympho % of Leuco	B cells % of Lympho	B cells Count	B cells %3 of Leuco	DN BT % of Lypho	DN BT Count	DN BT % of Leuco	NK cells % of DN BT	NK cells Count	NK cells % of Leuco	NK cells MedianFI	T cells % of Lympho	T cells Count	T cells % of Leuco	CD20+ T cells % of T cells	CD20+ T cells Count	CD20+ T cells % of Leuco	T NK-like % of T cells	T NK-like Count	T NK-like % of Leuco	Mono % of Leuco	Mono Count	Mono % of Leuco	ExpID	Sex		B NK-like % of B cells	B NK-like Count	B NK-like % of Leuco		Plasma B cells Count	Plasma B cells % of Leuco	CD20high % of B cells	CD20high Count	CD20high % of Leuko		Act T,%	CTL, per 100k Leuko	B cells % of Lympho	B-cells, per 100k Leuko
B01 45176_C1.fcs	45176_C1.fcs	45176	92.7	15395	29.3	4515	29.3	63	9696	63	29	2813	18.3	9.87	957	6.22	89.8	859	5.58	6353	60.9	5905	38.4	2.24	132	0.86	1.02	60	0.39	7.15	1100	7.15	4	m		1.92	54	0.35	0.79	121	4.3	17	2616	93		2.24	857.421	29	18272.2
B02 45122_C1.fcs	45122_C1.fcs	45122	96.6	15664	32.5	5093	32.5	63.5	9942	63.5	23.6	2346	15	11.9	1181	7.54	86.6	1023	6.53	16417	64.1	6370	40.7	1.07	68	0.43	1.15	73	0.47	3.64	570	3.64	4	m		2.13	50	0.32	0.54	84	3.58	14.1	2205	94		1.07	434.116	23.6	14977
B03 45038_C1.fcs	45038_C1.fcs	45038	64.4	9593	33.8	3246	33.8	63.9	6132	63.9	26.7	1636	17.1	20.6	1266	13.2	95.9	1214	12.7	6645	52.4	3213	33.5	1.31	42	0.44	0.19	6	0.063	1.66	159	1.66	4	m		1.16	19	0.2	0.42	40	2.44	16.4	1569	95.9		1.31	437.819	26.7	17054.1
B04 44930_C1.fcs	44930_C1.fcs	44930	90.2	15825	37.9	5999	37.9	60	9499	60	34.3	3256	20.6	7.22	686	4.33	88.6	608	3.84	3422	58.2	5533	35	1.41	78	0.49	0.23	13	0.082	1.74	276	1.74	4	m		0.37	12	0.076	0.69	109	3.35	19.6	3108	95.5		1.41	492.891	34.3	20575
B05 44857_C1.fcs	44857_C1.fcs	44857	42.6	7423	28.4	2108	28.4	68	5051	68	24.4	1230	16.6	5.9	298	4.01	87.2	260	3.5	10921	69.4	3507	47.2	0.51	18	0.24	0.086	3	0.04	3.33	247	3.33	4	m		1.22	15	0.2	0.73	54	4.39	15.6	1155	93.9		0.51	242.49	24.4	16570.1
B06 44861_C1.fcs	44861_C1.fcs	44861	97.3	13819	24.5	3392	24.5	72.4	10004	72.4	26.8	2683	19.4	8.91	891	6.45	94.7	844	6.11	6293	64.1	6412	46.4	1.2	77	0.56	1.43	92	0.67	2.66	367	2.66	4	m		1.34	36	0.26	0.54	75	2.8	18.5	2557	95.3		1.2	557.204	26.8	19415.3
B07 45004_C1.fcs	45004_C1.fcs	45004	97.9	20155	45.9	9256	45.9	50.9	10265	50.9	38.6	3966	19.7	8.1	831	4.12	84.5	702	3.48	5530	53.1	5448	27	2.51	137	0.68	0.24	13	0.065	2.86	577	2.86	4	m		2.57	102	0.51	0.43	87	2.19	18.7	3764	94.9		2.51	679.732	38.6	19677.5
B08 45241_C1.fcs	45241_C1.fcs	45241	90.1	13811	29.2	4035	29.2	68	9395	68	28	2629	19	13.4	1255	9.09	88	1104	7.99	8988	57.8	5431	39.3	2.25	122	0.88	0.83	45	0.33	2.22	307	2.22	4	m		2.02	53	0.38	0.74	102	3.88	17.8	2462	93.6		2.25	883.354	28	19035.6
B09 44767_C1.fcs	44767_C1.fcs	44767	89.5	15104	33.2	5008	33.2	62.6	9449	62.6	31.4	2968	19.7	18.1	1708	11.3	92.7	1583	10.5	12166	49.7	4700	31.1	1.96	92	0.61	1.72	81	0.54	3.88	586	3.88	4	m		2.83	84	0.56	0.64	97	3.27	18.3	2766	93.2		1.96	609.11	31.4	19650.4
B10 45267_C1.fcs	45267_C1.fcs	45267	61.8	10613	42.3	4486	42.3	54.3	5768	54.3	36.5	2106	19.8	12	694	6.54	94.5	656	6.18	6935	51.2	2954	27.8	1.05	31	0.29	0.58	17	0.16	3.04	323	3.04	4	m		3.42	72	0.68	0.59	63	2.99	18.4	1956	92.9		1.05	292.095	36.5	19843.6
B11 44905_C1.fcs	44905_C1.fcs	44905	75	12777	34.5	4409	34.5	61.8	7899	61.8	30.5	2410	18.9	19.2	1514	11.8	95.9	1452	11.4	7576	50.1	3955	31	0.88	35	0.27	1.62	64	0.5	3.33	426	3.33	4	m		1.12	27	0.21	0.56	71	2.95	18	2300	95.4		0.88	273.93	30.5	18862
B12 45243_C1.fcs	45243_C1.fcs	45243	81.9	12814	32.1	4113	32.1	65.8	8438	65.8	16	1347	10.5	13.8	1167	9.11	92.4	1078	8.41	2060	70	5908	46.1	1.07	63	0.49	0.74	44	0.34	1.75	224	1.75	4	m		2.75	37	0.29	0.57	73	5.42	9.61	1232	91.5		1.07	491.65	16	10511.9
C01 45002_C1.fcs	45002_C1.fcs	45002	87.1	31222	72.4	22600	72.4	23.2	7245	23.2	35.3	2555	8.18	10.8	784	2.51	87.8	688	2.2	5741	53.7	3887	12.4	0.57	22	0.07	0.41	16	0.051	4.16	1298	4.16	4	m		1.8	46	0.15	0.26	80	3.13	7.75	2421	94.8		0.57	70.4631	35.3	8183.33
C02 44932_C1.fcs	44932_C1.fcs	44932	83.6	13615	31.7	4317	31.7	64.2	8746	64.2	25.2	2201	16.2	16.7	1461	10.7	92.6	1353	9.94	3076	57.8	5057	37.1	1.21	61	0.45	0.34	17	0.12	3.32	452	3.32	4	m		2.5	55	0.4	0.92	125	5.68	14.7	2001	90.9		1.21	448.035	25.2	16166
C03 45173_C1.fcs	45173_C1.fcs	45173	56.5	8966	34.9	3125	34.9	59.7	5356	59.7	44.3	2372	26.5	9.37	502	5.6	90.6	455	5.07	8543	46.2	2476	27.6	2.58	64	0.71	3.43	85	0.95	4.91	440	4.91	4	m		2.11	50	0.56	0.7	63	2.66	25.1	2249	94.8		2.58	713.808	44.3	26455.5
C04 45100_C1.fcs	45100_C1.fcs	45100	90.9	26751	59	15783	59	35.4	9460	35.4	31	2928	10.9	15.2	1439	5.38	88	1266	4.73	2391	53.4	5055	18.9	1.86	94	0.35	0.53	27	0.1	5.32	1422	5.32	4	m		1.3	38	0.14	0.77	205	7	9.92	2654	90.6		1.86	351.389	31	10945.4
C05 45086_C1.fcs	45086_C1.fcs	45086	90.2	15358	35.9	5506	35.9	61	9372	61	26.5	2479	16.1	15.3	1436	9.35	93.8	1347	8.77	7153	58.2	5450	35.5	1.1	60	0.39	1.08	59	0.38	2.91	447	2.91	4	m		1.37	34	0.22	0.64	98	3.95	15.2	2329	93.9		1.1	390.676	26.5	16141.4
C06 44910_C1.fcs	44910_C1.fcs	44910	80.1	10615	17.4	1843	17.4	81	8597	81	14.4	1234	11.6	11.7	1005	9.47	94.4	949	8.94	7239	73.4	6306	59.4	1.27	80	0.75	0.095	6	0.057	1.4	149	1.4	4	m		1.54	19	0.18	0.38	40	3.24	11	1163	94.2		1.27	753.65	14.4	11625.1
			Multicolor Cocktail (Fortessa)		Grey text is dublicated in Sheet FC_Cockt2																																								Multicolor Cocktail (Fortessa)
Sample:			Singl_FSC/Singl_SSC/Leukocytes | Count	Singl_FSC/Singl_SSC/Leukocytes/Granulocytes | Freq. of Parent	Singl_FSC/Singl_SSC/Leukocytes/Granulocytes | Count	Singl_FSC/Singl_SSC/Leukocytes/Lym | Freq. of Parent	Singl_FSC/Singl_SSC/Leukocytes/Lym | Count	Singl_FSC/Singl_SSC/Leukocytes/Lym/Lymphocytes | Count	Singl_FSC/Singl_SSC/Leukocytes/Monocytes | Freq. of Parent	Singl_FSC/Singl_SSC/Leukocytes/Monocytes | Count	Singl_FSC/Singl_SSC/Leukocytes/Lym/Lymphocytes/T cells | Freq. of Parent	Singl_FSC/Singl_SSC/Leukocytes/Lym/Lymphocytes/T cells | Count	Singl_FSC/Singl_SSC/Leukocytes/Lym/Lymphocytes/T cells | Freq. of Leukocytes	Singl_FSC/Singl_SSC/Leukocytes/Lym/Lymphocytes/T cells/CTL | Freq. of Parent	Singl_FSC/Singl_SSC/Leukocytes/Lym/Lymphocytes/T cells/CTL | Count	Singl_FSC/Singl_SSC/Leukocytes/Lym/Lymphocytes/T cells/CTL | Freq. of Leukocytes	Singl_FSC/Singl_SSC/Leukocytes/Lym/Lymphocytes/T cells/DN T cells | Freq. of Parent	Singl_FSC/Singl_SSC/Leukocytes/Lym/Lymphocytes/T cells/DN T cells | Count	Singl_FSC/Singl_SSC/Leukocytes/Lym/Lymphocytes/T cells/DN T cells | Freq. of Leukocytes	Singl_FSC/Singl_SSC/Leukocytes/Lym/Lymphocytes/T cells/DP T cells | Freq. of Parent	Singl_FSC/Singl_SSC/Leukocytes/Lym/Lymphocytes/T cells/DP T cells | Count	Singl_FSC/Singl_SSC/Leukocytes/Lym/Lymphocytes/T cells/DP T cells | Freq. of Leukocytes	Singl_FSC/Singl_SSC/Leukocytes/Lym/Lymphocytes/T cells/Th | Freq. of Parent	Singl_FSC/Singl_SSC/Leukocytes/Lym/Lymphocytes/T cells/Th | Count	Singl_FSC/Singl_SSC/Leukocytes/Lym/Lymphocytes/T cells/Th | Freq. of Leukocytes	Singl_FSC/Singl_SSC/Leukocytes/Lym/Lymphocytes/T cells-/B cells | Freq. of Parent	Singl_FSC/Singl_SSC/Leukocytes/Lym/Lymphocytes/T cells-/B cells | Count	Singl_FSC/Singl_SSC/Leukocytes/Lym/Lymphocytes/T cells-/B cells | Freq. of Leukocytes	Singl_FSC/Singl_SSC/Leukocytes/Lym/Lymphocytes/T cells-/B cells/CD20 high B cells | Freq. of Parent	Singl_FSC/Singl_SSC/Leukocytes/Lym/Lymphocytes/T cells-/B cells/CD20 high B cells | Count	Singl_FSC/Singl_SSC/Leukocytes/Lym/Lymphocytes/T cells-/B cells/CD20 high B cells | Freq. of Leukocytes	Singl_FSC/Singl_SSC/Leukocytes/Lym/Lymphocytes/T cells-/B cells/CD20 dim/B NK-like | Freq. of Parent	Singl_FSC/Singl_SSC/Leukocytes/Lym/Lymphocytes/T cells-/B cells/CD20 dim/B NK-like | Count		Singl_FSC/Singl_SSC/Leukocytes/Lym/Lymphocytes/T cells-/B cells/CD20 dim/B NK-like | Freq. of Leukocytes	Singl_FSC/Singl_SSC/Leukocytes/Lym/Lymphocytes/T cells-/B cells/CD20 dim/Plasma B cells | Freq. of Parent	Singl_FSC/Singl_SSC/Leukocytes/Lym/Lymphocytes/T cells-/B cells/CD20 dim/Plasma B cells | Count	Singl_FSC/Singl_SSC/Leukocytes/Lym/Lymphocytes/T cells-/B cells/CD20 dim/Plasma B cells | Freq. of Leukocytes	Singl_FSC/Singl_SSC/Leukocytes/Lym/Lymphocytes/T cells-/NotB_NotT/NK cells | Freq. of Parent	Singl_FSC/Singl_SSC/Leukocytes/Lym/Lymphocytes/T cells-/NotB_NotT/NK cells | Count	Singl_FSC/Singl_SSC/Leukocytes/Lym/Lymphocytes/T cells-/NotB_NotT/NK cells | Freq. of Leukocytes	Singl_FSC/Singl_SSC/Leukocytes/Lym/Lymphocytes/T cells/CD20+ T cells | Freq. of Parent	Singl_FSC/Singl_SSC/Leukocytes/Lym/Lymphocytes/T cells/CD20+ T cells | Count			Act T,%	CTL, per 100k Leuko	B cells % of Lympho	B-cells, per 100k Leuko
GE_Human_N.fcs	Human_N.fcs	Human_N	28734	39.8	11441	47.3	13600	13242	12.6	3634	80.6	10673	37.1	15.6	1669	5.81	7.59	810	2.82	1.67	178	0.62	74.6	7958	27.7	27.5	706	2.46	97.6	689	2.4	58.8	10		0.035	41.2	7	0.024	93.6	1740	6.06	2.23	238
GE_43476f.fcs	43476f.fcs	43476	244330	67.7	165416	24.7	60282	59916	7.16	17490	53.3	31923	13.1	29.4	9387	3.84	2.49	795	0.33	4.46	1423	0.58	63.1	20147	8.25	34.7	9711	3.97	85.7	8321	3.41	70.7	983	f	0.4	29	403	0.16	96.3	17578	7.19	0.35	112			0.35	45.8396	16.2077	3974.54
GE_43665m.fcs	43665m.fcs	43665	114864	51.9	59570	39.9	45780	45622	7.95	9128	56.1	25613	22.3	39.7	10175	8.86	4.14	1061	0.92	1.02	262	0.23	54.6	13979	12.2	42.6	8520	7.42	89.4	7615	6.63	63.8	577	m	0.5	36	326	0.28	93.8	10760	9.37	1.32	339			1.32	295.132	18.6752	7417.47
GE_43895f.fcs	43895f.fcs	43895	188980	52.8	99846	40.2	76053	75574	6.73	12719	60	45380	24	42.4	19228	10.2	2.92	1327	0.7	1.95	887	0.47	52.3	23739	12.6	42.4	12811	6.78	88.8	11378	6.02	70.4	1009	f	0.53	29.3	420	0.22	88.5	15359	8.13	2.03	923			2.03	488.411	16.9516	6779.02
GE_43925m.fcs	43925m.fcs	43925	109486	51.2	56066	39.4	43087	42838	9.04	9894	68.1	29158	26.6	53.1	15473	14.1	2.25	655	0.6	8.24	2403	2.19	35.6	10373	9.47	46.1	6300	5.75	96.5	6078	5.55	64.9	144	m	0.13	34.7	77	0.07	90.3	6659	6.08	0.36	105			0.36	95.9027	14.7066	5754.16
GE_44035f.fcs	44035f.fcs	44035	105507	62.4	65844	32.4	34201	34102	5.07	5353	57.5	19611	18.6	54.5	10688	10.1	4.01	787	0.75	2.12	415	0.39	38.4	7523	7.13	66	9560	9.06	89.8	8586	8.14	64.7	630	f	0.6	35.3	344	0.33	88	4324	4.1	1.23	242			1.23	229.369	28.0335	9061.01
GE_44086m.fcs	44086m.fcs	44086	118069	70.1	82712	22.1	26050	25864	7.65	9033	55.2	14279	12.1	30	4280	3.62	3.19	455	0.39	1.65	236	0.2	64.6	9226	7.81	43.7	5068	4.29	94.3	4780	4.05	54.9	158	m	0.13	44.4	128	0.11	82.6	5377	4.55	1.44	205			1.44	173.627	19.5948	4292.41
GE_44185f.fcs	44185f.fcs	44185	43670	55.6	24295	40.6	17711	17518	3.54	1544	58.1	10183	23.3	41.9	4269	9.78	4.38	446	1.02	4.79	488	1.12	47.8	4869	11.1	38	2790	6.39	84.7	2363	5.41	66.5	284	f	0.65	33.5	143	0.33	89.3	4051	9.28	2.87	292			2.87	668.651	15.9265	6388.83
GE_44263f.fcs	44263f.fcs	44263	54271	72.9	39565	22.6	12264	12215	4.22	2290	66.6	8133	15	35.8	2908	5.36	2.94	239	0.44	2.42	197	0.36	58.1	4724	8.7	46.2	1885	3.47	84.2	1587	2.92	61.7	184	f	0.34	37.6	112	0.21	94.3	2069	3.81	1.16	94			1.16	173.205	15.4318	3473.31
GE_44391f.fcs	44391f.fcs	44391	145738	63.4	92402	31.4	45791	45657	4.96	7228	68.7	31386	21.5	35.4	11122	7.63	4.57	1435	0.98	1.48	463	0.32	58.1	18227	12.5	52.5	7493	5.14	95.1	7125	4.89	52.2	192	f	0.13	47.6	175	0.12	93.9	6356	4.36	1.91	598			1.91	410.325	16.4115	5141.42
GE_44399f.fcs	44399f.fcs	44399	89710	56.1	50295	39.8	35724	35283	3.83	3434	71.1	25072	27.9	35.7	8961	9.99	3.85	965	1.08	4.47	1120	1.25	55	13798	15.4	42.4	4332	4.83	83.2	3604	4.02	71	517	f	0.58	28.7	209	0.23	84.6	4949	5.52	0.88	220			0.88	245.235	12.2779	4828.89
GE_44425m.fcs	44425m.fcs	44425	246818	70.6	174214	24.2	59747	59420	4.87	12031	42.6	25295	10.2	52.8	13359	5.41	6.37	1612	0.65	1.53	388	0.16	38.7	9789	3.97	31	10582	4.29	89.2	9436	3.82	69.6	798	m	0.32	29.7	340	0.14	96.2	22637	9.17	2.43	614			2.43	248.766	17.8088	4287.37
GE_44506m.fcs	44506m.fcs	44506	102816	30.7	31518	63.6	65379	64587	5.34	5494	61.9	39954	38.9	44.4	17731	17.2	4.84	1934	1.88	2.13	852	0.83	48.1	19235	18.7	50.4	12415	12.1	86.7	10762	10.5	69.8	1153	m	1.12	29.9	494	0.48	84.6	10303	10	1.21	485			1.21	471.716	19.2221	12075
GE_44527m.fcs	44527m.fcs	44527	135516	39.4	53337	55	74477	74258	5.25	7113	50.8	37759	27.9	59.6	22493	16.6	4.67	1763	1.3	4.39	1659	1.22	30.9	11658	8.6	53.3	19444	14.3	95.2	18513	13.7	59.2	551	m	0.41	40.7	379	0.28	92.1	15681	11.6	2.5	943			2.5	695.859	26.1844	14348.1
GE_44872m.fcs	44872m.fcs	44872	213456	63.4	135427	29.9	63799	63592	6.37	13589	54.6	34696	16.3	49.1	17024	7.98	14.6	5053	2.37	1.24	430	0.2	34.6	12011	5.63	32	9233	4.33	88.1	8130	3.81	48.9	539	m	0.25	50.9	561	0.26	89	17480	8.19	2.6	902			2.6	422.57	14.5191	4325.48
GE_45043m.fcs	45043m.fcs	45043	142549	59.9	85452	33.4	47656	47406	6.14	8751	58.1	27547	19.3	29.7	8171	5.73	8.98	2474	1.74	0.76	209	0.15	60.1	16561	11.6	36.7	7288	5.11	91.9	6701	4.7	58.4	343	m	0.24	40.2	236	0.17	84.8	10651	7.47	1.27	351			1.27	246.231	15.3736	5112.63
GE_45271m.fcs	45271m.fcs	45271	118102	68.7	81092	24.5	28917	28730	6.42	7577	48.1	13832	11.7	36.8	5097	4.32	8.99	1243	1.05	0.83	115	0.097	52.6	7273	6.16	39.5	5881	4.98	91.3	5370	4.55	66.5	340	m	0.29	33.3	170	0.14	86.7	7789	6.6	1.4	194			1.4	164.265	20.4699	4979.59
GE_45387f.fcs	45387f.fcs	45387	102151	54.9	56100	40.3	41186	40923	4.47	4568	58.4	23891	23.4	28.1	6720	6.58	5.45	1302	1.27	1.56	372	0.36	64	15291	15	42.1	7178	7.03	84.6	6070	5.94	72.3	801	f	0.78	27.2	301	0.29	90.9	8941	8.75	0.94	224			0.94	219.283	17.5403	7026.85
GE_45389f.fcs	45389f.fcs	45389	136529	49.5	67553	41.2	56194	55409	8.98	12262	65.6	36332	26.6	34	12344	9.04	12.5	4540	3.33	0.87	315	0.23	52.4	19032	13.9	60.7	11588	8.49	91.3	10575	7.75	67.8	687	f	0.5	31.2	316	0.23	93	6950	5.09	3.62	1316			3.62	963.898	20.9136	8487.57
GE_45398f.fcs	45398f.fcs	45398	99235	63.8	63345	31.2	30941	30845	4.41	4377	56	17264	17.4	43.3	7468	7.53	3.74	646	0.65	2.52	435	0.44	49.6	8567	8.63	29.9	4054	4.09	80.3	3255	3.28	64	511	f	0.51	35.3	282	0.28	90.8	8637	8.7	1.44	249			1.44	250.92	13.1431	4085.25
GE_45578f.fcs	45578f.fcs	45578	135553	41.3	55977	53.9	73102	72868	4.59	6221	52.1	37999	28	22.9	8684	6.41	2.21	839	0.62	1.35	512	0.38	73.2	27832	20.5	60.2	20975	15.5	92.9	19485	14.4	74.4	1108	f	0.82	25.3	377	0.28	93.9	13016	9.6	1.01	384			1.01	283.284	28.7849	15473.7
GE_45779m.fcs	45779m.fcs	45779	116756	27.9	32612	56.6	66122	65399	14.5	16980	63.4	41452	35.5	42.8	17738	15.2	7.55	3129	2.68	1.95	807	0.69	47	19488	16.7	35.3	8447	7.23	94.6	7993	6.85	48.5	220	m	0.19	51.1	232	0.2	84.4	13075	11.2	1.02	424			1.02	363.151	12.9161	7234.75
[truncated: 8 more columns]

## Sheet: FC_Cockt2
Old (Accuri)											Old (Accuri)												Old (Accuri)							Old (Accuri)	FOR GRAPHPAD
Sample:		Monkey #	% of Scatter Gate	Leuco Count	Lympho % of Leuco	Lympho Count	Lympho % of Leuco	T cells % of Lympho	T cells Count	T cells % of Leuco	CTL % of T cells	CTL Count	CTL % of Leuco	DN % of T cells	DN Count	DN % of Leuco	DP % of T cells	DP Count	DP % of Leuco	Th % of T cells	Th Count	Th % of Leuco	Th/CTL	ExpID	Sex				Monkey #		Th, %	Th, per 100k Leuko	CTL, %	CTL, per 100k Leuko	DP-T,%	DP-T, per 100k Leuko		Age, years
[ C01 32379_07-06-2022_С2.fcs ]	32379_07-06-2022_С2.fcs ]	32379	95.1	27568	36.5	10064	36.5	59.1	5944	21.6	45.2	2687	9.75	1.33	79	0.29	16.1	956	3.47	37.1	2206	8	0.820796	1	m				32379		37.1	8002.03	45.2	9746.81	16.1	3467.79		26.0384
[ C02 31912_07-06-2022_С2.fcs ]	31912_07-06-2022_С2.fcs ]	31912	97.4	20341	49.6	10096	49.6	85.9	8669	42.6	75.1	6512	32	0.83	72	0.35	7.73	670	3.29	16.1	1394	6.85	0.214381	1	m				31912		16.1	6853.15	75.1	32014.2	7.73	3293.84		26.9781
[ C03 31738_07-06-2022_С2.fcs ]	31738_07-06-2022_С2.fcs ]	31738	85.3	16957	60	10167	60	73.5	7468	44	48	3583	21.1	0.43	32	0.19	20.9	1563	9.22	30.5	2276	13.4	0.635417	1	m				31738		30.5	13422.2	48	21129.9	20.9	9217.43		28.5068
[ C04 32809_07-06-2022_С2.fcs ]	32809_07-06-2022_С2.fcs ]	32809	93.8	17340	59.4	10301	59.4	34.6	3566	20.6	31.1	1110	6.4	2.08	74	0.43	21.7	774	4.46	44.5	1587	9.15	1.43087	1	m				32809		44.5	9152.25	31.1	6401.38	21.7	4463.67		25.0822
[ C05 36147_07-06-2022_С2.fcs ]	36147_07-06-2022_С2.fcs ]	36147	95.5	18875	53.8	10146	53.8	70.6	7164	38	47.8	3421	18.1	0.56	40	0.21	20.4	1463	7.75	31.2	2234	11.8	0.65272	1	m				36147		31.2	11835.8	47.8	18124.5	20.4	7750.99		17.063
[ C06 33260_07-06-2022_С2.fcs ]	33260_07-06-2022_С2.fcs ]	33260	96.6	22799	44.2	10073	44.2	69.6	7009	30.7	60	4206	18.4	1.1	77	0.34	16.4	1146	5.03	22.2	1554	6.82	0.37	1	m				33260		22.2	6816.09	60	18448.2	16.4	5026.54		24.0603
[ C07 32474_07-06-2022_С2.fcs ]	32474_07-06-2022_С2.fcs ]	32474	83.2	27428	37.2	10212	37.2	72.2	7370	26.9	30.9	2276	8.3	1.14	84	0.31	5.29	390	1.42	62.5	4604	16.8	2.02265	1	m				32474		62.5	16785.8	30.9	8298.09	5.29	1421.9		25.9233
[ C08 31150_07-06-2022_С2.fcs ]	31150_07-06-2022_С2.fcs ]	31150	93.3	17959	57.3	10293	57.3	45.6	4697	26.2	40.3	1893	10.5	2.17	102	0.57	5.24	246	1.37	52	2444	13.6	1.29032	1	m				31150		52	13608.8	40.3	10540.7	5.24	1369.79		30.1699
[ C09 32230_07-06-2022_С2.fcs ]	32230_07-06-2022_С2.fcs ]	32230	84.6	25427	39.7	10099	39.7	62.3	6296	24.8	46.2	2906	11.4	1.68	106	0.42	9.58	603	2.37	42.5	2674	10.5	0.919913	1	m				32230		42.5	10516.4	46.2	11428.8	9.58	2371.49		26.2164
[ C10 32985_07-06-2022_С2.fcs ]	32985_07-06-2022_С2.fcs ]	32985	93.6	18908	53.4	10098	53.4	74	7471	39.5	57.8	4320	22.8	1.97	147	0.78	10.3	767	4.06	29.8	2228	11.8	0.515571	1	m				32985		29.8	11783.4	57.8	22847.5	10.3	4056.48		24.8384
[ C11 33217_07-06-2022_С2.fcs ]	33217_07-06-2022_С2.fcs ]	33217	89.1	14934	67.8	10122	67.8	60.8	6157	41.2	44.4	2733	18.3	0.96	59	0.4	16.9	1041	6.97	37.5	2309	15.5	0.844595	1	m				33217		37.5	15461.4	44.4	18300.5	16.9	6970.67		24.1068
[ F01 35861_08-06-2022_C2.fcs ]	35861_08-06-2022_C2.fcs ]	35861	98.9	15719	66.3	10415	66.3	50.3	5243	33.4	53.2	2788	17.7	1.39	73	0.46	9.35	490	3.12	35.9	1881	12	0.674812	1	m				35861		35.9	11966.4	53.2	17736.5	9.35	3117.25		17.6959
[ F02 35108_08-06-2022_C2.fcs ]	35108_08-06-2022_C2.fcs ]	35108	97.9	22548	45.1	10163	45.1	78.3	7957	35.3	41.3	3289	14.6	0.59	47	0.21	17.7	1410	6.25	40.2	3195	14.2	0.973366	1	m				35108		40.2	14169.8	41.3	14586.7	17.7	6253.33		18.0932
[ F03 34260_08-06-2022_C2.fcs ]	34260_08-06-2022_C2.fcs ]	34260	94.7	19049	54.2	10321	54.2	69.1	7131	37.4	44.9	3199	16.8	0.88	63	0.33	12.7	904	4.75	41.3	2945	15.5	0.919822	1	m				34260		41.3	15460.1	44.9	16793.5	12.7	4745.66		21.1671
[ F04 34920_08-06-2022_C2.fcs ]	34920_08-06-2022_C2.fcs ]	34920	94	15315	66.6	10198	66.6	44	4487	29.3	47.9	2151	14	1.49	67	0.44	3.45	155	1.01	46.8	2100	13.7	0.977035	1	m				34920		46.8	13712	47.9	14045.1	3.45	1012.08		19.7151
[ F05 34855_08-06-2022_C2.fcs ]	34855_08-06-2022_C2.fcs ]	34855	93.4	21411	50.7	10853	50.7	68.5	7430	34.7	46.4	3444	16.1	1.17	87	0.41	13.3	985	4.6	38.8	2884	13.5	0.836207	1	m				34855		38.8	13469.7	46.4	16085.2	13.3	4600.44		19.8329
[ F06 36157_08-06-2022_C2.fcs ]	36157_08-06-2022_C2.fcs ]	36157	97.7	19071	55.3	10537	55.3	79.8	8407	44.1	42.7	3589	18.8	2.06	173	0.91	11.9	997	5.23	43.2	3634	19.1	1.01171	1	m				36157		43.2	19055.1	42.7	18819.1	11.9	5227.83		20.4438
[ C01 35901 16-08-22 IIk.fcs ]	35901 16-08-22 IIk.fcs ]	35901	97.9	29610	38.9	11526	38.9	48.9	5632	19	54.1	3045	10.3	1.72	97	0.33	2.01	113	0.38	41.5	2340	7.9	0.767098	2	f				35901		41.5	7902.74	54.1	10283.7	2.01	381.628		26.2301
[ C02 35386 16-08-22 IIk.fcs ]	35386 16-08-22 IIk.fcs ]	35386	99	34959	31.3	10958	31.3	49.5	5424	15.5	57.4	3116	8.91	6.93	376	1.08	6.43	349	1	28.6	1551	4.44	0.498258	2	f				35386		28.6	4436.63	57.4	8913.3	6.43	998.312		27.1699
[ C03 34723 16-08-22 IIk.fcs ]	34723 16-08-22 IIk.fcs ]	34723	97.8	19086	55.6	10607	55.6	76.9	8156	42.7	54.1	4416	23.1	2.1	171	0.9	18.3	1494	7.83	24.9	2027	10.6	0.460259	2	f				34723		24.9	10620.3	54.1	23137.4	18.3	7827.73		28.6986
[ C04 32232 16-08-22 IIk.fcs ]	32232 16-08-22 IIk.fcs ]	32232	96.7	25850	41.4	10706	41.4	48.8	5221	20.2	56.3	2940	11.4	1.55	81	0.31	12.8	667	2.58	28.8	1503	5.81	0.511545	2	f				32232		28.8	5814.31	56.3	11373.3	12.8	2580.27		25.274
[ C05 35387 16-08-22 IIk.fcs ]	35387 16-08-22 IIk.fcs ]	35387	99.1	24511	43	10540	43	68	7168	29.2	58.1	4164	17	3.43	246	1	3.74	268	1.09	34.2	2455	10	0.58864	2	f				35387		34.2	10015.9	58.1	16988.3	3.74	1093.39		17.2548
[ C06 36354 16-08-22 IIk.fcs ]	36354 16-08-22 IIk.fcs ]	36354	99.3	40456	26.1	10557	26.1	72.9	7692	19	56.7	4358	10.8	2.89	222	0.55	9.93	764	1.89	30	2310	5.71	0.529101	2	f				36354		30	5709.91	56.7	10772.2	9.93	1888.47		24.2521
Young (Accuri)											Young (Accuri)												Young (Accuri)							Young (Accuri)
Sample:		Monkey #	% of Scatter Gate	Leuco Count	Lympho % of Leuco	Lympho % of Leuco	Lympho % of Leuco	T cells % of Lympho	T cells Count	T cells % of Leuco	CTL % of T cells	CTL Count	CTL % of Leuco	DN % of T cells	DN Count	DN % of Leuco	DP % of T cells	DP Count	DP % of Leuco	Th % of T cells	Th Count	Th % of Leuco	Th/CTL	ExpID	Sex				Monkey #		Th, %	Th, per 100k Leuko	CTL, %	CTL, per 100k Leuko	DP-T,%	DP-T, per 100k Leuko		Age, years
[ D01 45176_C2.fcs ]	45176_C2.fcs ]	45176	73.7	11691	63.8	7462	63.8	59.7	4455	38.1	53.7	2394	20.5	1.32	59	0.5	2.4	107	0.92	42.3	1886	16.1	0.787709	4	m				45176		42.3	16132.1	53.7	20477.3	2.4	915.234		3.39178
[ D02 45122_C2.fcs ]	45122_C2.fcs ]	45122	87.4	14772	61.5	9080	61.5	63.9	5806	39.3	38.9	2257	15.3	1.57	91	0.62	2.76	160	1.08	56.6	3288	22.3	1.45501	4	m				45122		56.6	22258.3	38.9	15278.9	2.76	1083.13		3.43562
[ D03 45038_C2.fcs ]	45038_C2.fcs ]	45038	18.6	2995	50.6	1515	50.6	49.5	750	25	36.7	275	9.18	3.33	25	0.83	1.47	11	0.37	58.4	438	14.6	1.59128	4	m				45038		58.4	14624.4	36.7	9181.97	1.47	367.279		3.49863
[ D04 44930_C2.fcs ]	44930_C2.fcs ]	44930	65.7	11798	56.9	6712	56.9	55.9	3752	31.8	42.2	1584	13.4	1.73	65	0.55	3.81	143	1.21	52	1951	16.5	1.23223	4	m				44930		52	16536.7	42.2	13426	3.81	1212.07		3.54795
[ D05 44857_C2.fcs ]	44857_C2.fcs ]	44857	26.7	5168	67.5	3487	67.5	68	2372	45.9	36.8	874	16.9	2.07	49	0.95	2.95	70	1.35	57.8	1371	26.5	1.57065	4	m				44857		57.8	26528.6	36.8	16911.8	2.95	1354.49		3.60548
[ D06 44861_C2.fcs ]	44861_C2.fcs ]	44861	83.5	15317	55.6	8509	55.6	63.1	5371	35.1	46.6	2501	16.3	2.33	125	0.82	2.4	129	0.84	48.5	2604	17	1.04077	4	m				44861		48.5	17000.7	46.6	16328.3	2.4	842.201		3.59726
[ D07 45004_C2.fcs ]	45004_C2.fcs ]	45004	80.3	16017	51.5	8253	51.5	51.5	4251	26.5	44.9	1907	11.9	2.47	105	0.66	2.35	100	0.62	49.9	2123	13.3	1.11136	4	m				45004		49.9	13254.7	44.9	11906.1	2.35	624.337		3.52055
[ D08 45241_C2.fcs ]	45241_C2.fcs ]	45241	76.3	13227	59.5	7867	59.5	53.2	4184	31.6	34.2	1433	10.8	2.75	115	0.87	5.52	231	1.75	56.9	2379	18	1.66374	4	m				45241		56.9	17985.9	34.2	10833.9	5.52	1746.43		3.30411
[ D09 44767_C2.fcs ]	44767_C2.fcs ]	44767	85.1	16248	53	8615	53	48.4	4169	25.7	41	1710	10.5	2.28	95	0.58	7.96	332	2.04	48.5	2022	12.4	1.18293	4	m				44767		48.5	12444.6	41	10524.4	7.96	2043.33		3.63288
[ D10 45267_C2.fcs ]	45267_C2.fcs ]	45267	13.4	2190	52.9	1159	52.9	51	591	27	42.6	252	11.5	2.03	12	0.55	5.58	33	1.51	49.1	290	13.2	1.15258	4	m				45267		49.1	13242	42.6	11506.8	5.58	1506.85		3.26301
[ D11 44905_C2.fcs ]	44905_C2.fcs ]	44905	59.8	9487	62.4	5922	62.4	49.5	2931	30.9	40.8	1196	12.6	3.72	109	1.15	3.82	112	1.18	51.2	1500	15.8	1.2549	4	m				44905		51.2	15811.1	40.8	12606.7	3.82	1180.56		3.56438
[ D12 45243_C2.fcs ]	45243_C2.fcs ]	45243	68.8	11910	56.5	6731	56.5	67.9	4573	38.4	41.7	1906	16	1.44	66	0.55	2.51	115	0.97	54	2469	20.7	1.29496	4	m				45243		54	20730.5	41.7	16003.4	2.51	965.575		3.30411
[ E01 45002_C2.fcs ]	45002_C2.fcs ]	45002	70.9	20469	24.1	4925	24.1	53.9	2656	13	48.5	1287	6.29	1.17	31	0.15	5.08	135	0.66	45	1195	5.84	0.927835	4	m				45002		45	5838.1	48.5	6287.56	5.08	659.534		3.52055
[ E02 44932_C2.fcs ]	44932_C2.fcs ]	44932	80.5	14087	59.3	8356	59.3	58.4	4882	34.7	47.1	2300	16.3	2.48	121	0.86	3.15	154	1.09	46.8	2287	16.2	0.993631	4	m				44932		46.8	16234.8	47.1	16327.1	3.15	1093.21		3.54795
[ E03 45173_C2.fcs ]	45173_C2.fcs ]	45173	21.9	3437	61.2	2104	61.2	47.9	1007	29.3	55.5	559	16.3	2.68	27	0.79	4.37	44	1.28	37	373	10.9	0.666667	4	m				45173		37	10852.5	55.5	16264.2	4.37	1280.19		3.39452
[ E04 45100_C2.fcs ]	45100_C2.fcs ]	45100	78.6	19568	35	6845	35	53.3	3645	18.6	52.1	1900	9.71	1.07	39	0.2	2.8	102	0.52	43.5	1586	8.11	0.834933	4	m				45100		43.5	8105.07	52.1	9709.73	2.8	521.259		3.45753
[ E05 45086_C2.fcs ]	45086_C2.fcs ]	45086	73.2	12030	60.9	7331	60.9	58.8	4311	35.8	50.8	2188	18.2	1.76	76	0.63	4.64	200	1.66	42.6	1836	15.3	0.838583	4	m				45086		42.6	15261.8	50.8	18187.9	4.64	1662.51		3.46849
[ E06 44910_C2.fcs ]	44910_C2.fcs ]	44910	87.6	11789	78	9194	78	73.7	6778	57.5	18.9	1280	10.9	0.62	42	0.36	59.1	4004	34	21	1426	12.1	1.11111	4	m				44910		21	12096	18.9	10857.6	59.1	33963.9		3.56164
			Multicolor Cocktail (Fortessa)																				Multicolor Cocktail (Fortessa)							Multicolor Cocktail (Fortessa)
Sample:			Singl_FSC/Singl_SSC/Leukocytes | Count	Singl_FSC/Singl_SSC/Leukocytes/Granulocytes | Freq. of Parent	Singl_FSC/Singl_SSC/Leukocytes/Granulocytes | Count	Singl_FSC/Singl_SSC/Leukocytes/Lym | Freq. of Parent	Singl_FSC/Singl_SSC/Leukocytes/Lym | Count	Singl_FSC/Singl_SSC/Leukocytes/Monocytes | Freq. of Parent	Singl_FSC/Singl_SSC/Leukocytes/Monocytes | Count	Singl_FSC/Singl_SSC/Leukocytes/Lym/Lymphocytes/T cells | Freq. of Parent	Singl_FSC/Singl_SSC/Leukocytes/Lym/Lymphocytes/T cells | Count	Singl_FSC/Singl_SSC/Leukocytes/Lym/Lymphocytes/T cells | Freq. of Leukocytes	Singl_FSC/Singl_SSC/Leukocytes/Lym/Lymphocytes/T cells/CTL | Freq. of Parent	Singl_FSC/Singl_SSC/Leukocytes/Lym/Lymphocytes/T cells/CTL | Count	Singl_FSC/Singl_SSC/Leukocytes/Lym/Lymphocytes/T cells/CTL | Freq. of Leukocytes	Singl_FSC/Singl_SSC/Leukocytes/Lym/Lymphocytes/T cells/DN T cells | Freq. of Parent	Singl_FSC/Singl_SSC/Leukocytes/Lym/Lymphocytes/T cells/DN T cells | Count	Singl_FSC/Singl_SSC/Leukocytes/Lym/Lymphocytes/T cells/DN T cells | Freq. of Leukocytes	Singl_FSC/Singl_SSC/Leukocytes/Lym/Lymphocytes/T cells/DP T cells | Freq. of Parent	Singl_FSC/Singl_SSC/Leukocytes/Lym/Lymphocytes/T cells/DP T cells | Count	Singl_FSC/Singl_SSC/Leukocytes/Lym/Lymphocytes/T cells/DP T cells | Freq. of Leukocytes	Singl_FSC/Singl_SSC/Leukocytes/Lym/Lymphocytes/T cells/Th | Freq. of Parent	Th/CTL		Sex		Singl_FSC/Singl_SSC/Leukocytes/Lym/Lymphocytes/T cells/Th | Count	Singl_FSC/Singl_SSC/Leukocytes/Lym/Lymphocytes/T cells/Th | Freq. of Leukocytes	Monkey#		Th, %	Th, per 100k Leuko	CTL, %	CTL, per 100k Leuko	DP-T,%	DP-T, per 100k Leuko		Age, years
GE_Human_N.fcs	Human_N.fcs	Human_N	28734	39.8	11441	47.3	13600	12.6	3634	80.6	10673	37.1	15.6	1669	5.81	7.59	810	2.82	1.67	178	0.62	74.6					7958	27.7	hu
GE_43476f.fcs	43476f.fcs	43476	244330	67.7	165416	24.7	60282	7.16	17490	53.3	31923	13.1	29.4	9387	3.84	2.49	795	0.33	4.46	1423	0.58	63.1	2.14626		f		20147	8.25	43476		63.1	8245.82	29.4	3841.94	1.67	582.409		5.65753
GE_43665m.fcs	43665m.fcs	43665	114864	51.9	59570	39.9	45780	7.95	9128	56.1	25613	22.3	39.7	10175	8.86	4.14	1061	0.92	1.02	262	0.23	54.6	1.37531		m		13979	12.2	43665		54.6	12170	39.7	8858.3	4.46	228.096		5.26575
GE_43895f.fcs	43895f.fcs	43895	188980	52.8	99846	40.2	76053	6.73	12719	60	45380	24	42.4	19228	10.2	2.92	1327	0.7	1.95	887	0.47	52.3	1.23349		f		23739	12.6	43895		52.3	12561.6	42.4	10174.6	1.02	469.362		5.09589
GE_43925m.fcs	43925m.fcs	43925	109486	51.2	56066	39.4	43087	9.04	9894	68.1	29158	26.6	53.1	15473	14.1	2.25	655	0.6	8.24	2403	2.19	35.6	0.670433		m		10373	9.47	43925		35.6	9474.27	53.1	14132.4	1.95	2194.8		5.08767
GE_44035f.fcs	44035f.fcs	44035	105507	62.4	65844	32.4	34201	5.07	5353	57.5	19611	18.6	54.5	10688	10.1	4.01	787	0.75	2.12	415	0.39	38.4	0.704587		f		7523	7.13	44035		38.4	7130.33	54.5	10130.1	8.24	393.339		5.03288
GE_44086m.fcs	44086m.fcs	44086	118069	70.1	82712	22.1	26050	7.65	9033	55.2	14279	12.1	30	4280	3.62	3.19	455	0.39	1.65	236	0.2	64.6	2.15333		m		9226	7.81	44086		64.6	7814.07	30	3625	2.12	199.883		4.99726
GE_44185f.fcs	44185f.fcs	44185	43670	55.6	24295	40.6	17711	3.54	1544	58.1	10183	23.3	41.9	4269	9.78	4.38	446	1.02	4.79	488	1.12	47.8	1.14081		f		4869	11.1	44185		47.8	11149.5	41.9	9775.59	1.65	1117.47		4.91507
GE_44263f.fcs	44263f.fcs	44263	54271	72.9	39565	22.6	12264	4.22	2290	66.6	8133	15	35.8	2908	5.36	2.94	239	0.44	2.42	197	0.36	58.1	1.62291		f		4724	8.7	44263		58.1	8704.46	35.8	5358.29	4.79	362.993		4.87671
GE_44391f.fcs	44391f.fcs	44391	145738	63.4	92402	31.4	45791	4.96	7228	68.7	31386	21.5	35.4	11122	7.63	4.57	1435	0.98	1.48	463	0.32	58.1	1.64124		f		18227	12.5	44391		58.1	12506.7	35.4	7631.5	2.42	317.693		4.70137
GE_44399f.fcs	44399f.fcs	44399	89710	56.1	50295	39.8	35724	3.83	3434	71.1	25072	27.9	35.7	8961	9.99	3.85	965	1.08	4.47	1120	1.25	55	1.54062		f		13798	15.4	44399		55	15380.7	35.7	9988.85	1.48	1248.47		4.69041
GE_44425m.fcs	44425m.fcs	44425	246818	70.6	174214	24.2	59747	4.87	12031	42.6	25295	10.2	52.8	13359	5.41	6.37	1612	0.65	1.53	388	0.16	38.7	0.732955		m		9789	3.97	44425		38.7	3966.08	52.8	5412.49	4.47	157.201		4.67123
GE_44506m.fcs	44506m.fcs	44506	102816	30.7	31518	63.6	65379	5.34	5494	61.9	39954	38.9	44.4	17731	17.2	4.84	1934	1.88	2.13	852	0.83	48.1	1.08333		m		19235	18.7	44506		48.1	18708.2	44.4	17245.4	1.53	828.665		4.54795
GE_44527m.fcs	44527m.fcs	44527	135516	39.4	53337	55	74477	5.25	7113	50.8	37759	27.9	59.6	22493	16.6	4.67	1763	1.3	4.39	1659	1.22	30.9	0.518456		m		11658	8.6	44527		30.9	8602.67	59.6	16598	2.13	1224.21		4.49863
GE_44872m.fcs	44872m.fcs	44872	213456	63.4	135427	29.9	63799	6.37	13589	54.6	34696	16.3	49.1	17024	7.98	14.6	5053	2.37	1.24	430	0.2	34.6	0.704684		m		12011	5.63	44872		34.6	5626.92	49.1	7975.41	4.39	201.447		7.13973
GE_45043m.fcs	45043m.fcs	45043	142549	59.9	85452	33.4	47656	6.14	8751	58.1	27547	19.3	29.7	8171	5.73	8.98	2474	1.74	0.76	209	0.15	60.1	2.02357		m		16561	11.6	45043		60.1	11617.8	29.7	5732.06	1.24	146.616		4.03836
GE_45271m.fcs	45271m.fcs	45271	118102	68.7	81092	24.5	28917	6.42	7577	48.1	13832	11.7	36.8	5097	4.32	8.99	1243	1.05	0.83	115	0.097	52.6	1.42935		m		7273	6.16	45271		52.6	6158.24	36.8	4315.76	0.76	97.3735		3.79452
GE_45387f.fcs	45387f.fcs	45387	102151	54.9	56100	40.3	41186	4.47	4568	58.4	23891	23.4	28.1	6720	6.58	5.45	1302	1.27	1.56	372	0.36	64	2.27758		f		15291	15	45387		64	14969	28.1	6578.5	0.83	364.167		3.57534
GE_45389f.fcs	45389f.fcs	45389	136529	49.5	67553	41.2	56194	8.98	12262	65.6	36332	26.6	34	12344	9.04	12.5	4540	3.33	0.87	315	0.23	52.4	1.54118		f		19032	13.9	45389		52.4	13939.9	34	9041.3	1.56	230.72		3.5726
GE_45398f.fcs	45398f.fcs	45398	99235	63.8	63345	31.2	30941	4.41	4377	56	17264	17.4	43.3	7468	7.53	3.74	646	0.65	2.52	435	0.44	49.6	1.1455		f		8567	8.63	45398		49.6	8633.04	43.3	7525.57	0.87	438.353		3.56986
GE_45578f.fcs	45578f.fcs	45578	135553	41.3	55977	53.9	73102	4.59	6221	52.1	37999	28	22.9	8684	6.41	2.21	839	0.62	1.35	512	0.38	73.2	3.19651		f		27832	20.5	45578		73.2	20532.2	22.9	6406.35	2.52	377.712		3.2137
GE_45779m.fcs	45779m.fcs	45779	116756	27.9	32612	56.6	66122	14.5	16980	63.4	41452	35.5	42.8	17738	15.2	7.55	3129	2.68	1.95	807	0.69	47	1.09813		m		19488	16.7	45779		47	16691.2	42.8	15192.4	1.35	691.185		3.06849

## Sheet: Haemo+FC_forCorrMatrix
						HAEMOTOLOGY ANALYZER																					Flow Cytometry
Monkey#	Age, years	WBC, ×109/L	NE, %	LY, %	MO, %	EO, %	BA, %	NE, ×109/L	LY, ×109/L	MO, ×109/L	EO, ×109/L	BA, ×109/L	RBC, ×1012/L	HGB, g/L	HCT, %	MCV, fL	MCH, pg	MCHC, g/L	RDW-CV, %CV	RDW-SD, fL	PLT, ×109/L	PCT, %	MPV, fL	PDW, %	NE/LY	Mielo/LY	Act T,%	CTL, per 100k Leuko	B cells % of Lympho	B-cells, per 100k Leuko	Plasma B cells % of B cells	Plasma B cells, per 100k Leuko	B NK-like % of B cells	NK-like B-cells, per 100k Leuko	NK cells, % of Lympho	NK cells, per 100k Leuko	Th, %	Th, per 100k Leuko	CTL, %	CTL, per 100k Leuko	DP-T,%	DP-T, per 100k Leuko	Monkey #	Sex
31150	30.1699	7.1	29.3	62	5	2.1	1.6	2.1	4.4	0.4	0.2	0.1	6.75	155	49.8	73.8	23	311	12.5	36.9	213	0.16	7.5	17.7	0.472581	0.612903	1.07	275.969	35	19891.8	2.66	529.86	0.92	182.139	17.8145	10122.5	52	13608.8	40.3	10540.7	5.24	1369.79	31150	m
31738	28.5068	6.5	52	37.1	9.3	0.7	0.9	3.4	2.4	0.6	0.1	0.1	6.72	154	48.6	72.3	22.9	317	13.3	38.5	195	0.16	8	17.6	1.40162	1.69542	2.04	885.515	11.6	6825.37	5.14	350.756	16.9	1155.77	13.7222	8061.64	30.5	13422.2	48	21129.9	20.9	9217.43	31738	m
31912	26.9781	7	31.9	54.7	6.3	6.3	0.8	2.2	3.8	0.4	0.4	0.1	7.08	176	54.9	77.5	24.9	321	12.3	38.1	281	0.22	7.9	18.9	0.583181	0.828154	0.57	244.678	7	3469.54	7.62	264.253	5.36	185.955	6.26173	3102.52	16.1	6853.15	75.1	32014.2	7.73	3293.84	31912	m
32230	26.2164	8.3	51	40.8	4.2	3.6	0.4	4.2	3.4	0.4	0.3	0.0332	6.19	145	45.7	73.8	23.4	317	12.7	37.5	152	0.12	8.2	20.2	1.25	1.45098	0.56	135.633	13.7	5343.93	5.15	275.14	1.52	81.3796	22.2266	8680.49	42.5	10516.4	46.2	11428.8	9.58	2371.49	32230	m
32232	25.274	11	53.2	34.9	6.2	4.8	0.9	5.9	3.8	0.7	0.5	0.1	9.04	153	52.3	57.9	16.9	293	13.6	31.5	137	0.12	8.8	16.1	1.52436	1.86533	0.97	195.644	12.6	5289.77	4.82	254.707	10.5	557.401	37.2203	15658.9	28.8	5814.31	56.3	11373.3	12.8	2580.27	32232	f
32379	26.0384	11.4	49.6	40.7	8.3	0.9	0.5	5.7	4.6	1	0.1	0.1	7.84	179	57.1	72.8	22.8	313	12.5	36.4	222	0.2	9.2	15.9	1.21867	1.457	0.51	102.845	11.5	3973.26	3.36	133.699	2.67	106.274	29.1687	10092.6	37.1	8002.03	45.2	9746.81	16.1	3467.79	32379	m
32474	25.9233	7.9	52.7	38.3	6.8	1.8	0.4	4.2	3	0.5	0.1	0.0316	7.29	169	53.3	73.1	23.2	317	13	38	73	0.06	8.73	19.6	1.37598	1.61097	3.74	903.334	15.1	5072.81	19.5	990.131	22.2	1125.15	10.3465	3465.46	62.5	16785.8	30.9	8298.09	5.29	1421.9	32447	m
32809	25.0822	10.7	35.4	55.7	5.7	1.3	1.9	3.8	6	0.6	0.1	0.2	5.77	144	44.7	77.5	25	322	12.9	40	179	0.16	8.8	17.8	0.635548	0.795332	0.79	169.452	15.2	9173.78	3.69	338.904	2.68	245.413	48.5507	29262.6	44.5	9152.25	31.1	6401.38	21.7	4463.67	32809	m
32985	24.8384	7.7	32.1	61.1	5	1.4	0.4	2.5	4.7	0.4	0.1	0.0308	6.23	150	47.8	76.7	24.1	314	12.1	37.1	245	0.2	8	17.5	0.525368	0.636661	0.42	167.618	14.6	7710.44	3.19	246.189	15.6	1204.76	9.89392	5227.59	29.8	11783.4	57.8	22847.5	10.3	4056.48	32985	m
33217	24.1068	10.7	46.4	41.8	7.8	3.4	0.6	5	4.5	0.8	0.4	0.1	6.49	153	47.3	72.9	23.6	323	13.5	39.4	101	0.09	9.1	17.7	1.11005	1.39234	0.18	53.8608	8.3	4088.53	11	450.473	6.23	254.615	27.3992	13504.4	37.5	15461.4	44.4	18300.5	16.9	6970.67	33217	m
33260	24.0603	13.3	51	41.5	4	2.8	0.7	6.8	5.5	0.5	0.4	0.1	6.75	155	49.6	73.5	23	313	13.3	39.1	306	0.26	8.4	16.6	1.22892	1.40964	1.11	329.304	21.3	8903.71	2.95	262.609	0.75	66.6945	5.01696	2096.71	22.2	6816.09	60	18448.2	16.4	5026.54	33260	m
34260	21.1671	7.6	38.7	54.9	3.7	1.9	0.8	2.9	4.2	0.3	0.1	0.1	6.32	146	46	72.8	23.1	317	12.7	37	292	0.24	8.2	15.5	0.704918	0.821494	0.34	126.143	9	4888.05	8.17	399.453	11.4	557.132	21.043	11431.7	41.3	15460.1	44.9	16793.5	12.7	4745.66	34260	m
34723	28.6986	7.9	27.8	58.7	6	6	1.5	2.2	4.6	0.5	0.5	0.1	7.01	124	43.9	62.6	17.7	282	12.7	31.8	169	0.15	8.8	17.1	0.473595	0.703578	0.87	380.207	13.8	7913.75	10.1	798.436	4.94	391.071	6.50161	3736.9	24.9	10620.3	54.1	23137.4	18.3	7827.73	34723	f
34855	19.8329	6.1	34	57.4	4.5	3.3	0.8	2.1	3.5	0.3	0.2	0.1	6	129	41.6	69.3	21.5	310	12.2	33.8	161	0.13	8	17.1	0.592334	0.74216	0.42	147.226	28	14328.5	5.6	802.622	0.8	113.982	1.34458	688.64	38.8	13469.7	46.4	16085.2	13.3	4600.44	34855	m
34920	19.7151	8.4	43	51.5	3.8	1.2	0.5	3.6	4.3	0.3	0.1	0.042	7.31	165	51.7	70.7	22.6	319	13.5	38.2	145	0.13	8.8	17.5	0.834951	0.941748	0.72	214.65	7.79	5332.71	8.93	476.254	18.4	979.34	46.9908	32157.2	46.8	13712	47.9	14045.1	3.45	1012.08	34920	m
35108	18.0932	5.9	47.8	44.7	5	1.7	0.8	2.8	2.7	0.3	0.1	0.1	6.35	140	44.6	70.2	22	314	12.8	35.9	151	0.13	8.8	17.6	1.06935	1.23714	0.34	93.2578	10.8	3778.67	2.47	93.2578	6.12	231.418	9.17151	3215.67	40.2	14169.8	41.3	14586.7	17.7	6253.33	35108	m
35386	27.1699	11.6	60	31.1	6.4	1.9	0.6	7	3.6	0.7	0.2	0.1	6.97	134	45.1	64.7	19.2	297	13.1	33.9	322	0.26	8	16.7	1.92926	2.21543	1.27	205.119	15.9	5083.39	12.7	648.057	1.35	68.373	8.72358	2785.46	28.6	4436.63	57.4	8913.3	6.43	998.312	35386	f
35387	17.2548	14.4	52.4	37	3.9	5.8	0.9	7.5	5.3	0.6	0.8	0.1	6.73	121	41.6	61.8	18	291	12.4	30.7	339	0.27	7.9	15.8	1.41622	1.7027	1.64	567.666	17.3	8742.05	10.8	944.596	22.6	1980.02	11.4039	5758.4	34.2	10015.9	58.1	16988.3	3.74	1093.39	35387	f
35861	17.6959	11.5	28.7	66.9	3.3	0.5	0.6	3.3	7.7	0.4	0.1	0.1	5.52	128	41.4	75	23.2	309	12.2	36.6	394	0.32	8	16.7	0.428999	0.494768	0.18	63.8774	14.1	9658.26	3.31	319.387	0.86	83.0406	34.8203	23832.6	35.9	11966.4	53.2	17736.5	9.35	3117.25	35861	m
35901	26.2301	9.5	50.1	34.1	9.7	3.8	2.3	4.8	3.2	0.9	0.4	0.2	6.55	124	42.7	65.2	18.9	290	13.2	34.4	106	0.1	9.1	16.3	1.46921	1.93255	14.4	4292.63	7.96	3130.4	3.87	121.065	17.2	539.606	15.1046	5942.58	41.5	7902.74	54.1	10283.7	2.01	381.628	35901	f
36147	17.063	9.1	35.5	56.7	5.6	1.5	0.7	3.2	5.2	0.5	0.1	0.1	7.26	164	52.7	72.6	22.6	311	12.2	35.4	281	0.24	8.8	16.3	0.626102	0.763668	1	405.623	17.7	9985	6.79	677.891	10.4	1033.51	9.17666	5189.75	31.2	11835.8	47.8	18124.5	20.4	7750.99	36147	m
36157	20.4438	12.2	30.8	51.6	7.1	9.8	0.7	3.8	6.3	0.9	1.2	0.1	5.38	134	42.7	79.4	24.9	314	12.5	39.7	169	0.15	8.6	17.1	0.596899	0.937984	0.53	244.539	11.8	6732.96	10.6	711.879	7.1	478.209	4.74233	2695.36	43.2	19055.1	42.7	18819.1	11.9	5227.83	36157	m
36354	24.2521	19.3	65.4	27.9	2.6	3.6	0.5	12.6	5.4	0.5	0.7	0.1	7.34	140	47.6	64.9	19.1	294	12.1	31.4	250	0.21	8.4	15.9	2.34409	2.58423	1.65	354.84	16.8	5067.99	6.47	327.753	19.1	969.717	10.8043	3263.99	30	5709.91	56.7	10772.2	9.93	1888.47	36354	f
43476	5.65753	15.2	55.2	38.4	4.7	0.9	0.8	8.4	5.8	0.7	0.1	0.1	6.25	123	41.6	66.6	19.7	296	13.5	36	478	0.4	8.4	16.6	1.4375	1.60417	0.35	45.8396	16.2077	3974.54	0.991501	164.941	1.41643	402.325	29.3377	7194.37	63.1	8245.82	29.4	3841.94	1.67	582.409	43476	f
43665	5.26575	8.8	45.2	48.2	4.5	1.4	0.7	4	4.2	0.4	0.1	0.1	4.93	112	37	75.1	22.7	303	12.5	37.5	519	0.4	7.7	16.2	0.937759	1.07469	1.32	295.132	18.6752	7417.47	4.14993	283.814	10.1225	502.333	23.5851	9367.6	54.6	12170	39.7	8858.3	4.46	228.096	43665	m
43895	5.09589	13.8	37	49.5	4.9	7.9	0.7	5.1	6.8	0.7	1.1	0.1	6.3	114	39.3	62.4	18.1	290	15.6	38.9	344	0.26	7.7	17.1	0.747475	1.0202	2.03	488.411	16.9516	6779.02	3.82629	222.246	6.7723	533.919	20.3231	8127.32	52.3	12561.6	42.4	10174.6	1.02	469.362	43895	f
43925	5.08767	11.8	43.1	50.7	3.9	1.8	0.5	5.1	6	0.5	0.2	0.1	6.02	123	41.7	69.3	20.4	295	14.1	39.1	354	0.27	7.7	17.5	0.850099	0.972387	0.36	95.9027	14.7066	5754.16	3.27843	70.3286	7.87604	131.524	15.5446	6082.06	35.6	9474.27	53.1	14132.4	1.95	2194.8	43925	m
44035	5.03288	6.8	63	31.7	3.2	1.2	0.9	4.3	2.2	0.2	0.1	0.1	5.75	103	37.3	64.9	17.9	276	14.3	37.1	247	0.2	8.2	18.9	1.98738	2.15457	1.23	229.369	28.0335	9061.01	1.22222	326.045	2.28571	597.117	12.6796	4098.31	38.4	7130.33	54.5	10130.1	8.24	393.339	44035	f
44086	4.99726	9.9	65.1	28.2	5.6	0.5	0.6	6.5	2.8	0.5	0.1	0.1	6.87	120	41.4	60.3	17.5	290	13.6	32.8	299	0.22	7.5	18.6	2.30851	2.5461	1.44	173.627	19.5948	4292.41	3.59833	108.411	6.58996	133.82	20.7895	4554.12	64.6	7814.07	30	3625	2.12	199.883	44086	m
44185	4.91507	8.8	44.9	49.6	2.3	2.6	0.6	4	4.4	0.2	0.2	0.1	6.73	121	41.5	61.7	18	292	15.3	37.8	281	0.24	8.4	15.9	0.905242	1.01613	2.87	668.651	15.9265	6388.83	2.52565	327.456	3.1176	650.332	23.1248	9276.39	47.8	11149.5	41.9	9775.59	1.65	1117.47	44185	f
44263	4.87671	10.8	65.8	28.1	4.5	1	0.6	7.1	3	0.5	0.1	0.1	6.52	109	38.2	58.6	16.7	285	14.8	34.7	540	0.39	7.3	17.1	2.34164	2.55872	1.16	173.205	15.4318	3473.31	5.12545	206.372	10.1792	339.039	16.9382	3812.35	58.1	8704.46	35.8	5358.29	4.79	362.993	44263	f
44391	4.70137	13	41.2	52	3.7	2.5	0.6	5.4	6.8	0.5	0.3	0.1	5.23	105	35.7	68.3	20.1	294	13.2	36.1	432	0.35	8	17.6	0.792308	0.923077	1.91	410.325	16.4115	5141.42	5.94164	120.078	9.76127	131.743	13.9212	4361.25	58.1	12506.7	35.4	7631.5	2.42	317.693	44391	f
44399	4.69041	11.1	47.5	46.4	4.8	0.8	0.5	5.3	5.2	0.5	0.1	0.1	7.12	119	42.4	59.6	16.7	281	14.2	33.9	418	0.31	7.3	17.2	1.02371	1.15517	0.88	245.235	12.2779	4828.89	2.33551	232.973	2.56239	576.301	14.0266	5516.66	55	15380.7	35.7	9988.85	1.48	1248.47	44399	f
44425	4.67123	28.6	60.2	34.6	4.5	0.2	0.5	17.2	9.9	1.3	0.1	0.1	6.69	109	40	59.8	16.3	273	13.6	32.5	314	0.25	8	15.9	1.73988	1.89017	2.43	248.766	17.8088	4287.37	4.82456	137.753	11.9344	323.315	38.0966	9171.54	38.7	3966.08	52.8	5412.49	4.47	157.201	44425	m
44506	4.54795	10.5	31	62.5	3	2.8	0.7	3.3	6.6	0.3	0.3	0.1	7	134	46.6	66.6	19.1	288	13	34.6	267	0.21	7.9	18.4	0.496	0.6	1.21	471.716	19.2221	12075	3.213	480.47	7.54111	1121.42	15.9521	10020.8	48.1	18708.2	44.4	17245.4	1.53	828.665	44506	m
44527	4.49863	10.6	47.4	47.1	4	1.2	0.3	5	5	0.4	0.1	0.0318	6.94	128	43.9	63.3	18.4	292	13.1	33.2	327	0.25	7.5	18.2	1.00637	1.12314	2.5	695.859	26.1844	14348.1	3.97906	279.672	9.28715	406.594	21.1169	11571.3	30.9	8602.67	59.6	16598	2.13	1224.21	44527	m
44767	3.63288	12.1	44.6	49.6	4.9	0.2	0.7	5.4	6	0.6	0.0242	0.1	5.18	115	36.7	70.8	22.2	313	15.3	43.3	271	0.24	8.7	17	0.899194	1.01613	1.96	609.11	31.4	19650.4	3.26819	642.214	2.83	556.144	16.7531	10480.7	48.5	12444.6	41	10524.4	7.96	2043.33	44767	m
44857	3.60548	11.2	51.9	45.2	1.9	0.6	0.4	5.8	5.1	0.2	0.1	0.0448	5.43	126	39.8	73.3	23.2	317	14.4	42.2	352	0.26	7.5	16.3	1.14823	1.21239	0.51	242.49	24.4	16570.1	4.39024	727.469	1.22	202.075	5.1475	3502.63	57.8	26528.6	36.8	16911.8	2.95	1354.49	44857	m
44861	3.59726	10.9	45.7	48.9	4.1	0.8	0.5	5	5.3	0.5	0.1	0.1	5.03	116	36.6	72.8	23.1	317	15	43.7	204	0.18	8.7	16.7	0.93456	1.04499	1.2	557.204	26.8	19415.3	2.79538	542.731	1.34	260.511	8.43663	6107.53	48.5	17000.7	46.6	16328.3	2.4	842.201	44861	m
44872	7.13973	15.1	58.8	34.8	4.4	1.4	0.6	8.9	5.3	0.7	0.2	0.1	8.67	140	49.2	56.7	16.1	285	13.8	31.3	367	0.3	8.2	14.9	1.68966	1.87356	2.6	422.57	14.5191	4325.48	1.94919	262.818	2.83378	252.511	27.4877	8189.04	34.6	5626.92	49.1	7975.41	4.39	201.447	44872	m
44905	3.56438	9.8	33.7	61.7	3.1	0.7	0.8	3.3	6.1	0.3	0.1	0.1	5.52	132	40.6	73.6	23.9	325	14.4	42.4	620	0.37	6	16.9	0.546191	0.620746	0.88	273.93	30.5	18862	2.94606	555.686	1.12	211.317	18.3821	11364.2	51.2	15811.1	40.8	12606.7	3.82	1180.56	44905	m
44910	3.56164	7.5	26.4	71.4	1.5	0.2	0.5	2	5.4	0.1	0.015	0.0375	5.36	123	39.1	72.9	22.9	315	15.6	46.1	417	0.33	7.9	17.1	0.369748	0.40056	1.27	753.65	14.4	11625.1	3.24149	376.825	1.54	178.992	11.0387	8940.18	21	12096	18.9	10857.6	59.1	33963.9	44910	m
44930	3.54795	9.7	53.5	41.2	3	1.9	0.4	5.2	4	0.3	0.2	0.0388	5.84	135	42.2	72.3	23.1	320	14.9	43.1	546	0.41	7.5	16.7	1.29854	1.42718	1.41	492.891	34.3	20575	3.34767	688.784	0.37	75.8294	6.40067	3842.02	52	16536.7	42.2	13426	3.81	1212.07	44930	m
44932	3.54795	12.3	43.9	50.3	4.4	1	0.4	5.4	6.2	0.5	0.1	0.1	5.01	120	38	75.8	24	316	15.6	47.3	474	0.31	6.6	15.8	0.872763	0.988072	1.21	448.035	25.2	16166	5.67924	918.105	2.5	403.966	15.4699	9937.57	46.8	16234.8	47.1	16327.1	3.15	1093.21	44932	m
45002	3.52055	7.7	64.5	30	4.8	0.2	0.5	5	2.3	0.4	0.0154	0.0385	5.98	139	44.1	73.7	23.2	315	15.3	45.1	386	0.33	8.5	16.7	2.15	2.33333	0.57	70.4631	35.3	8183.33	3.13112	256.23	1.8	147.332	9.4962	2203.57	45	5838.1	48.5	6287.56	5.08	659.534	45002	m
45004	3.52055	13.6	50.1	40.3	8.9	0.4	0.3	6.8	5.5	1.2	0.1	0.0408	5.39	122	39	72.4	22.6	313	15.5	44.9	325	0.26	8.1	16.2	1.24318	1.48139	2.51	679.732	38.6	19677.5	2.19365	431.655	2.57	506.078	6.83877	3483.01	49.9	13254.7	44.9	11906.1	2.35	624.337	45004	m
45038	3.49863	7.8	46.3	48.8	4.5	0.2	0.2	3.6	3.8	0.4	0.0156	0.0156	5.56	123	40.2	72.3	22.1	306	15.1	43.7	482	0.29	6	17.9	0.94877	1.04918	1.31	437.819	26.7	17054.1	2.44499	416.971	1.16	198.061	19.7978	12655.1	58.4	14624.4	36.7	9181.97	1.47	367.279	45038	m
45043	4.03836	9.2	57.2	37.3	4.8	0.2	0.5	5.3	3.4	0.4	0.0184	0.1	6.37	126	43	67.5	19.8	293	13.6	36.7	365	0.31	8.6	16.3	1.53351	1.68097	1.27	246.231	15.3736	5112.63	6.07603	165.557	5.83776	240.619	22.4676	7471.82	60.1	11617.8	29.7	5732.06	1.24	146.616	45043	m
45086	3.46849	13.2	55.7	38.3	5.6	0.2	0.2	7.3	5.1	0.7	0.0264	0.0264	5.41	117	37.6	69.5	21.6	311	15.4	42.8	394	0.29	7.4	17.5	1.45431	1.61097	1.1	390.676	26.5	16141.4	3.95321	638.104	1.37	221.383	14.3726	8770.67	42.6	15261.8	50.8	18187.9	4.64	1662.51	45086	m
45100	3.45753	10.3	56.1	39	4.2	0.4	0.3	5.8	4	0.4	0.0412	0.0309	5.55	121	39	70.3	21.8	310	15.4	43.3	399	0.27	6.8	17.7	1.43846	1.5641	1.86	351.389	31	10945.4	7.00137	766.326	1.3	142.051	13.3827	4732.53	43.5	8105.07	52.1	9709.73	2.8	521.259	45100	m
45122	3.43562	9.2	34.5	57.8	6.8	0.4	0.5	3.2	5.3	0.6	0.0368	0.046	5.37	120	38.8	72.3	22.3	309	15.3	44.2	261	0.21	8.1	16.7	0.596886	0.730104	1.07	434.116	23.6	14977	3.58056	536.261	2.13	319.203	10.2897	6530.9	56.6	22258.3	38.9	15278.9	2.76	1083.13	45122	m
45173	3.39452	12.3	36.9	58.6	3.9	0	0.6	4.5	7.2	0.5	0	0.1	5.31	125	40.3	75.9	23.5	310	16.2	49.2	734	0.55	7.5	16.3	0.629693	0.706485	2.58	713.808	44.3	26455.5	2.65599	702.654	2.11	557.662	8.49515	5074.73	37	10852.5	55.5	16264.2	4.37	1280.19	45173	m
45176	3.39178	17.5	50.2	44.8	3.9	0.6	0.5	8.8	7.8	0.7	0.1	0.1	5.54	129	41.1	74.2	23.3	314	14.2	42.1	437	0.31	7	17.2	1.12054	1.23214	2.24	857.421	29	18272.2	4.30146	785.969	1.92	350.763	8.85932	5579.73	42.3	16132.1	53.7	20477.3	2.4	915.234	45176	m
45241	3.30411	10	32.4	57.4	8.6	0.4	1.2	3.2	5.7	0.9	0.04	0.1	5.23	124	40.7	77.8	23.7	305	15.1	47	308	0.25	8.1	18.5	0.56446	0.74216	2.25	883.354	28	19035.6	3.8798	738.542	2.02	383.752	11.7509	7993.63	56.9	17985.9	34.2	10833.9	5.52	1746.43	45241	m
45243	3.30411	14.2	42.4	52.3	4.4	0.6	0.3	6	7.4	0.6	0.1	0.0426	5.12	115	36.5	71.3	22.5	315	14.3	40.8	562	0.4	7.2	17.7	0.810707	0.912046	1.07	491.65	16	10511.9	5.41945	569.689	2.75	288.747	12.7755	8412.67	54	20730.5	41.7	16003.4	2.51	965.575	45243	m
45267	3.26301	18.6	59.5	33.6	6.7	0.2	0.3	11.1	6.3	1.2	0.0372	0.1	5.33	119	37.5	70.4	22.3	317	15.3	43.1	647	0.43	6.6	16.8	1.77083	1.98512	1.05	292.095	36.5	19843.6	2.99145	593.612	3.42	678.413	11.3731	6181.1	49.1	13242	42.6	11506.8	5.58	1506.85	45267	m
45271	3.79452	10.2	61.8	30.8	4.7	1.9	0.8	6.3	3.1	0.5	0.2	0.1	6.32	125	41.7	66	19.8	300	13.9	36.7	316	0.23	7.3	17.7	2.00649	2.24675	1.4	164.265	20.4699	4979.59	3.2382	143.943	4.70637	287.887	27.111	6595.15	52.6	6158.24	36.8	4315.76	0.76	97.3735	45271	m
45387	3.57534	13	37.1	57.8	3.5	0.6	1	4.8	7.5	0.5	0.1	0.1	5.57	123	41.3	74.1	22.1	298	13.1	38.8	395	0.36	9.2	15.2	0.641869	0.730104	0.94	219.283	17.5403	7026.85	2.89066	294.662	5.78133	784.133	21.8483	8752.73	64	14969	28.1	6578.5	0.83	364.167	45387	f
45389	3.5726	16.7	46.6	46.9	5	0.6	0.9	7.8	7.8	0.8	0.1	0.2	5.6	116	39.1	69.8	20.7	297	13.8	38.5	445	0.36	8.2	17.1	0.993603	1.1322	3.62	963.898	20.9136	8487.57	4.19337	231.453	11.1591	503.19	12.5431	5090.49	52.4	13939.9	34	9041.3	1.56	230.72	45389	f
45398	3.56986	8.4	57.1	39.5	2.3	0.7	0.4	4.8	3.3	0.2	0.1	0.0336	6.86	130	43.9	64	19	296	14	35.8	382	0.28	7.3	16.3	1.44557	1.53165	1.44	250.92	13.1431	4085.25	2.72696	284.174	5.92855	514.939	28.0013	8703.58	49.6	8633.04	43.3	7525.57	0.87	438.353	45398	f
45578	3.2137	11	29.5	66.3	2.6	0.7	0.9	3.3	7.3	0.3	0.1	0.1	4.97	107	36.5	73.6	21.5	292	13	38.3	342	0.29	8.6	17.1	0.444947	0.508296	1.01	283.284	28.7849	15473.7	6.95609	278.12	12.6048	817.392	17.8624	9602.15	73.2	20532.2	22.9	6406.35	2.52	377.712	45578	f
45779	3.06849	8.8	21.6	66.5	7.1	3.1	1.7	1.9	5.9	0.6	0.3	0.2	7.04	135	46.6	66.2	19.2	290	14.2	37.6	479	0.35	7.3	16.3	0.324812	0.503759	1.02	363.151	12.9161	7234.75	1.79738	198.705	5.28248	188.427	19.9927	11198.6	47	16691.2	42.8	15192.4	1.35	691.185	45779	m
